# Supplementary material for: Long Term Evaluation of Quantitative Cumulative Irradiation in Patients Suffering from ILDs
Source: Diagnostics (Basel). 2024 Sep 26;14(19):2136. doi: 10.3390/diagnostics14192136 (PMC11476226; doi:10.3390/diagnostics14192136)
Supplement: Supplementary file 1 [file diagnostics-14-02136-s001.zip]

Archive with 1 entries (1 files):
- diagnostics-3076368-supplementary.pdf
